# Supplementary material for: PTGES Expression Is Associated with Metabolic and Immune Reprogramming in Pancreatic Ductal Adenocarcinoma
Source: Int J Mol Sci. 2023 Apr 15;24(8):7304. doi: 10.3390/ijms24087304 (PMC10138618; doi:10.3390/ijms24087304)
Supplement: Supplementary file 1 [file ijms-24-07304-s001.zip]

Archive with 1 entries (1 files):
- ijms-2281606-supplementary.pdf
